# Supplementary material for: Pathogen evasion of social immunity
Source: Nat Ecol Evol. 2023 Feb 2;7(3):450–60. doi: 10.1038/s41559-023-01981-6 (PMC9998270; doi:10.1038/s41559-023-01981-6)
Supplement: Source Data — Data underlying all figures and statistical analyses. [file 41559_2023_1981_MOESM4_ESM.xlsx]

## Sheet: diversity Fig 1
passage	selection_treatment	replicate_line	number_strains_present	prop_strain_R1	prop_strain_R2	prop_strain_R3	prop_strain_B1	prop_strain_B2	prop_strain_B3
0	Individual	I1	6	16.6667	16.6667	16.6667	16.6667	16.6667	16.6667
0	Individual	I2	6	16.6667	16.6667	16.6667	16.6667	16.6667	16.6667
0	Individual	I3	6	16.6667	16.6667	16.6667	16.6667	16.6667	16.6667
0	Individual	I4	6	16.6667	16.6667	16.6667	16.6667	16.6667	16.6667
0	Individual	I5	6	16.6667	16.6667	16.6667	16.6667	16.6667	16.6667
0	Individual	I6	6	16.6667	16.6667	16.6667	16.6667	16.6667	16.6667
0	Individual	I7	6	16.6667	16.6667	16.6667	16.6667	16.6667	16.6667
0	Individual	I8	6	16.6667	16.6667	16.6667	16.6667	16.6667	16.6667
0	Individual	I9	6	16.6667	16.6667	16.6667	16.6667	16.6667	16.6667
0	Individual	I10	6	16.6667	16.6667	16.6667	16.6667	16.6667	16.6667
0	Social	S1	6	16.6667	16.6667	16.6667	16.6667	16.6667	16.6667
0	Social	S2	6	16.6667	16.6667	16.6667	16.6667	16.6667	16.6667
0	Social	S3	6	16.6667	16.6667	16.6667	16.6667	16.6667	16.6667
0	Social	S4	6	16.6667	16.6667	16.6667	16.6667	16.6667	16.6667
0	Social	S5	6	16.6667	16.6667	16.6667	16.6667	16.6667	16.6667
0	Social	S6	6	16.6667	16.6667	16.6667	16.6667	16.6667	16.6667
0	Social	S7	6	16.6667	16.6667	16.6667	16.6667	16.6667	16.6667
0	Social	S8	6	16.6667	16.6667	16.6667	16.6667	16.6667	16.6667
0	Social	S9	6	16.6667	16.6667	16.6667	16.6667	16.6667	16.6667
0	Social	S10	6	16.6667	16.6667	16.6667	16.6667	16.6667	16.6667
5	Individual	I1	1	100	0	0	0	0	0
5	Individual	I2	1	100	0	0	0	0	0
5	Individual	I3	1	100	0	0	0	0	0
5	Individual	I4	2	2.5641	0	97.4359	0	0	0
5	Individual	I5	1	0	0	100	0	0	0
5	Individual	I6	2	29.3217	0	70.6783	0	0	0
5	Individual	I7	1	100	0	0	0	0	0
5	Individual	I8	1	100	0	0	0	0	0
5	Individual	I9	2	80.3129	0	0	0	19.6871	0
5	Individual	I10	2	85.5085	0	0	0	14.4915	0
5	Social	S1	2	57.3402	0	42.6598	0	0	0
5	Social	S2	2	99.8316	0	0	0	0.16844	0
5	Social	S3	2	56.8231	0	0	0	43.1769	0
5	Social	S4	2	94.9333	0	0	5.06667	0	0
5	Social	S5	2	1.98413	0	0	0	98.0159	0
5	Social	S6	3	8.47009	0	65.3785	0	26.1514	0
5	Social	S7	2	0	0	90.9091	0	9.09091	0
5	Social	S8	3	37.5587	0	26.7606	0	35.6808	0
5	Social	S9	2	0.396105	0	0	0	99.6039	0
5	Social	S10	1	100	0	0	0	0	0
10	Individual	I1	1	100	0	0	0	0	0
10	Individual	I2	1	100	0	0	0	0	0
10	Individual	I3	1	100	0	0	0	0	0
10	Individual	I4	2	4.0404	0	95.9596	0	0	0
10	Individual	I5	1	0	0	100	0	0	0
10	Individual	I6	2	13.0719	0	86.9281	0	0	0
10	Individual	I7	1	100	0	0	0	0	0
10	Individual	I8	1	100	0	0	0	0	0
10	Individual	I9	1	100	0	0	0	0	0
10	Individual	I10	1	100	0	0	0	0	0
10	Social	S1	1	100	0	0	0	0	0
10	Social	S2	1	100	0	0	0	0	0
10	Social	S3	1	100	0	0	0	0	0
10	Social	S4	1	100	0	0	0	0	0
10	Social	S5	1	0	0	0	0	100	0
10	Social	S6	1	0	0	100	0	0	0
10	Social	S7	1	0	0	100	0	0	0
10	Social	S8	2	97.6735	0	0	0	2.32653	0
10	Social	S9	2	0	0	28.8179	0	71.1821	0
10	Social	S10	1	100	0	0	0	0	0

## Sheet: virulence Fig 2a
selection_history	current_host_context	replicate_line	ant_stock_colony	mortality
Individual	Individual	I1	A	dead
Individual	Individual	I1	A	dead
Individual	Individual	I1	A	dead
Individual	Individual	I1	A	dead
Individual	Individual	I1	A	dead
Individual	Individual	I1	A	dead
Individual	Individual	I1	A	dead
Individual	Individual	I1	A	dead
Individual	Individual	I1	A	alive
Individual	Individual	I1	A	alive
Individual	Individual	I1	A	alive
Individual	Individual	I1	A	alive
Individual	Individual	I1	A	alive
Individual	Individual	I1	A	alive
Individual	Individual	I1	A	alive
Individual	Individual	I1	A	alive
Individual	Individual	I1	A	alive
Individual	Individual	I1	A	alive
Individual	Individual	I1	A	alive
Individual	Individual	I1	A	alive
Individual	Individual	I2	B	dead
Individual	Individual	I2	B	dead
Individual	Individual	I2	B	dead
Individual	Individual	I2	B	dead
Individual	Individual	I2	B	alive
Individual	Individual	I2	B	alive
Individual	Individual	I2	B	alive
Individual	Individual	I2	B	alive
Individual	Individual	I2	B	alive
Individual	Individual	I2	B	alive
Individual	Individual	I2	B	alive
Individual	Individual	I2	B	alive
Individual	Individual	I2	B	alive
Individual	Individual	I2	B	alive
Individual	Individual	I2	B	alive
Individual	Individual	I2	B	alive
Individual	Individual	I2	B	alive
Individual	Individual	I2	B	alive
Individual	Individual	I2	B	alive
Individual	Individual	I2	B	alive
Individual	Individual	I3	B	dead
Individual	Individual	I3	B	dead
Individual	Individual	I3	B	dead
Individual	Individual	I3	B	dead
Individual	Individual	I3	B	dead
Individual	Individual	I3	B	dead
Individual	Individual	I3	B	dead
Individual	Individual	I3	B	alive
Individual	Individual	I3	B	alive
Individual	Individual	I3	B	alive
Individual	Individual	I3	B	alive
Individual	Individual	I3	B	alive
Individual	Individual	I3	B	alive
Individual	Individual	I3	B	alive
Individual	Individual	I3	B	alive
Individual	Individual	I3	B	alive
Individual	Individual	I3	B	alive
Individual	Individual	I3	B	alive
Individual	Individual	I3	B	alive
Individual	Individual	I3	B	alive
Individual	Individual	I4	B	dead
Individual	Individual	I4	B	dead
Individual	Individual	I4	B	dead
Individual	Individual	I4	B	dead
Individual	Individual	I4	B	dead
Individual	Individual	I4	B	dead
Individual	Individual	I4	B	alive
Individual	Individual	I4	B	alive
Individual	Individual	I4	B	alive
Individual	Individual	I4	B	alive
Individual	Individual	I4	B	alive
Individual	Individual	I4	B	alive
Individual	Individual	I4	B	alive
Individual	Individual	I4	B	alive
Individual	Individual	I4	B	alive
Individual	Individual	I4	B	alive
Individual	Individual	I4	B	alive
Individual	Individual	I4	B	alive
Individual	Individual	I4	B	alive
Individual	Individual	I4	B	alive
Individual	Individual	I5	B	dead
Individual	Individual	I5	B	dead
Individual	Individual	I5	B	dead
Individual	Individual	I5	B	dead
Individual	Individual	I5	B	dead
Individual	Individual	I5	B	dead
Individual	Individual	I5	B	dead
Individual	Individual	I5	B	dead
Individual	Individual	I5	B	dead
Individual	Individual	I5	B	dead
Individual	Individual	I5	B	dead
Individual	Individual	I5	B	alive
Individual	Individual	I5	B	alive
Individual	Individual	I5	B	alive
Individual	Individual	I5	B	alive
Individual	Individual	I5	B	alive
Individual	Individual	I5	B	alive
Individual	Individual	I5	B	alive
Individual	Individual	I5	B	alive
Individual	Individual	I5	B	alive
Individual	Individual	I6	C	dead
Individual	Individual	I6	C	dead
Individual	Individual	I6	C	dead
Individual	Individual	I6	C	dead
Individual	Individual	I6	C	dead
Individual	Individual	I6	C	dead
Individual	Individual	I6	C	dead
Individual	Individual	I6	C	alive
Individual	Individual	I6	C	alive
Individual	Individual	I6	C	alive
Individual	Individual	I6	C	alive
Individual	Individual	I6	C	alive
Individual	Individual	I6	C	alive
Individual	Individual	I6	C	alive
Individual	Individual	I6	C	alive
Individual	Individual	I6	C	alive
Individual	Individual	I6	C	alive
Individual	Individual	I6	C	alive
Individual	Individual	I6	C	alive
Individual	Individual	I6	C	alive
Individual	Individual	I7	D	dead
Individual	Individual	I7	D	dead
Individual	Individual	I7	D	dead
Individual	Individual	I7	D	dead
Individual	Individual	I7	D	dead
Individual	Individual	I7	D	dead
Individual	Individual	I7	D	dead
Individual	Individual	I7	D	dead
Individual	Individual	I7	D	dead
Individual	Individual	I7	D	dead
Individual	Individual	I7	D	dead
Individual	Individual	I7	D	dead
Individual	Individual	I7	D	alive
Individual	Individual	I7	D	alive
Individual	Individual	I7	D	alive
Individual	Individual	I7	D	alive
Individual	Individual	I7	D	alive
Individual	Individual	I7	D	alive
Individual	Individual	I7	D	alive
Individual	Individual	I7	D	alive
Individual	Individual	I8	C	dead
Individual	Individual	I8	C	dead
Individual	Individual	I8	C	dead
Individual	Individual	I8	C	dead
Individual	Individual	I8	C	dead
Individual	Individual	I8	C	dead
Individual	Individual	I8	C	dead
Individual	Individual	I8	C	alive
Individual	Individual	I8	C	alive
Individual	Individual	I8	C	alive
Individual	Individual	I8	C	alive
Individual	Individual	I8	C	alive
Individual	Individual	I8	C	alive
Individual	Individual	I8	C	alive
Individual	Individual	I8	C	alive
Individual	Individual	I8	C	alive
Individual	Individual	I8	C	alive
Individual	Individual	I8	C	alive
Individual	Individual	I8	C	alive
Individual	Individual	I8	C	alive
Individual	Individual	I9	C	dead
Individual	Individual	I9	C	dead
Individual	Individual	I9	C	dead
Individual	Individual	I9	C	dead
Individual	Individual	I9	C	dead
Individual	Individual	I9	C	dead
Individual	Individual	I9	C	dead
Individual	Individual	I9	C	dead
Individual	Individual	I9	C	dead
Individual	Individual	I9	C	dead
Individual	Individual	I9	C	dead
Individual	Individual	I9	C	alive
Individual	Individual	I9	C	alive
Individual	Individual	I9	C	alive
Individual	Individual	I9	C	alive
Individual	Individual	I9	C	alive
Individual	Individual	I9	C	alive
Individual	Individual	I9	C	alive
Individual	Individual	I9	C	alive
Individual	Individual	I9	C	alive
Individual	Individual	I10	C	dead
Individual	Individual	I10	C	dead
Individual	Individual	I10	C	dead
Individual	Individual	I10	C	dead
Individual	Individual	I10	C	dead
Individual	Individual	I10	C	dead
Individual	Individual	I10	C	dead
Individual	Individual	I10	C	dead
Individual	Individual	I10	C	dead
Individual	Individual	I10	C	alive
Individual	Individual	I10	C	alive
Individual	Individual	I10	C	alive
Individual	Individual	I10	C	alive
Individual	Individual	I10	C	alive
Individual	Individual	I10	C	alive
Individual	Individual	I10	C	alive
Individual	Individual	I10	C	alive
Individual	Individual	I10	C	alive
Individual	Individual	I10	C	alive
Individual	Individual	I10	C	alive
Individual	Social	I1	A	dead
Individual	Social	I1	A	dead
Individual	Social	I1	A	dead
Individual	Social	I1	A	dead
Individual	Social	I1	A	dead
Individual	Social	I1	A	dead
Individual	Social	I1	A	dead
Individual	Social	I1	A	dead
Individual	Social	I1	A	alive
Individual	Social	I1	A	alive
Individual	Social	I1	A	alive
Individual	Social	I1	A	alive
Individual	Social	I1	A	alive
Individual	Social	I1	A	alive
Individual	Social	I1	A	alive
Individual	Social	I1	A	alive
Individual	Social	I1	A	alive
Individual	Social	I1	A	alive
Individual	Social	I1	A	alive
Individual	Social	I1	A	alive
Individual	Social	I2	B	dead
Individual	Social	I2	B	dead
Individual	Social	I2	B	dead
Individual	Social	I2	B	dead
Individual	Social	I2	B	alive
Individual	Social	I2	B	alive
Individual	Social	I2	B	alive
Individual	Social	I2	B	alive
Individual	Social	I2	B	alive
Individual	Social	I2	B	alive
Individual	Social	I2	B	alive
Individual	Social	I2	B	alive
Individual	Social	I2	B	alive
Individual	Social	I2	B	alive
Individual	Social	I2	B	alive
Individual	Social	I2	B	alive
Individual	Social	I2	B	alive
Individual	Social	I2	B	alive
Individual	Social	I2	B	alive
Individual	Social	I2	B	alive
Individual	Social	I3	B	dead
Individual	Social	I3	B	dead
Individual	Social	I3	B	dead
Individual	Social	I3	B	dead
Individual	Social	I3	B	alive
Individual	Social	I3	B	alive
Individual	Social	I3	B	alive
Individual	Social	I3	B	alive
Individual	Social	I3	B	alive
Individual	Social	I3	B	alive
Individual	Social	I3	B	alive
Individual	Social	I3	B	alive
Individual	Social	I3	B	alive
Individual	Social	I3	B	alive
Individual	Social	I3	B	alive
Individual	Social	I3	B	alive
Individual	Social	I3	B	alive
Individual	Social	I3	B	alive
Individual	Social	I3	B	alive
Individual	Social	I3	B	alive
Individual	Social	I4	B	dead
Individual	Social	I4	B	dead
Individual	Social	I4	B	dead
Individual	Social	I4	B	alive
Individual	Social	I4	B	alive
Individual	Social	I4	B	alive
Individual	Social	I4	B	alive
Individual	Social	I4	B	alive
Individual	Social	I4	B	alive
Individual	Social	I4	B	alive
Individual	Social	I4	B	alive
Individual	Social	I4	B	alive
Individual	Social	I4	B	alive
Individual	Social	I4	B	alive
Individual	Social	I4	B	alive
Individual	Social	I4	B	alive
Individual	Social	I4	B	alive
Individual	Social	I4	B	alive
Individual	Social	I4	B	alive
Individual	Social	I4	B	alive
Individual	Social	I5	B	dead
Individual	Social	I5	B	dead
Individual	Social	I5	B	dead
Individual	Social	I5	B	dead
Individual	Social	I5	B	alive
Individual	Social	I5	B	alive
Individual	Social	I5	B	alive
Individual	Social	I5	B	alive
Individual	Social	I5	B	alive
Individual	Social	I5	B	alive
Individual	Social	I5	B	alive
Individual	Social	I5	B	alive
Individual	Social	I5	B	alive
Individual	Social	I5	B	alive
Individual	Social	I5	B	alive
Individual	Social	I5	B	alive
Individual	Social	I5	B	alive
Individual	Social	I5	B	alive
Individual	Social	I5	B	alive
Individual	Social	I5	B	alive
Individual	Social	I6	C	dead
Individual	Social	I6	C	dead
Individual	Social	I6	C	dead
Individual	Social	I6	C	dead
Individual	Social	I6	C	dead
Individual	Social	I6	C	dead
Individual	Social	I6	C	dead
Individual	Social	I6	C	dead
Individual	Social	I6	C	dead
Individual	Social	I6	C	dead
Individual	Social	I6	C	alive
Individual	Social	I6	C	alive
Individual	Social	I6	C	alive
Individual	Social	I6	C	alive
Individual	Social	I6	C	alive
Individual	Social	I6	C	alive
Individual	Social	I6	C	alive
Individual	Social	I6	C	alive
Individual	Social	I6	C	alive
Individual	Social	I6	C	alive
Individual	Social	I7	D	dead
Individual	Social	I7	D	dead
Individual	Social	I7	D	dead
Individual	Social	I7	D	dead
Individual	Social	I7	D	dead
Individual	Social	I7	D	alive
Individual	Social	I7	D	alive
Individual	Social	I7	D	alive
Individual	Social	I7	D	alive
Individual	Social	I7	D	alive
Individual	Social	I7	D	alive
Individual	Social	I7	D	alive
Individual	Social	I7	D	alive
Individual	Social	I7	D	alive
Individual	Social	I7	D	alive
Individual	Social	I7	D	alive
Individual	Social	I7	D	alive
Individual	Social	I7	D	alive
Individual	Social	I7	D	alive
Individual	Social	I7	D	alive
Individual	Social	I8	C	dead
Individual	Social	I8	C	dead
Individual	Social	I8	C	dead
Individual	Social	I8	C	dead
Individual	Social	I8	C	dead
Individual	Social	I8	C	dead
Individual	Social	I8	C	dead
Individual	Social	I8	C	alive
Individual	Social	I8	C	alive
Individual	Social	I8	C	alive
Individual	Social	I8	C	alive
Individual	Social	I8	C	alive
Individual	Social	I8	C	alive
Individual	Social	I8	C	alive
Individual	Social	I8	C	alive
Individual	Social	I8	C	alive
Individual	Social	I8	C	alive
Individual	Social	I8	C	alive
Individual	Social	I8	C	alive
Individual	Social	I8	C	alive
Individual	Social	I9	C	dead
Individual	Social	I9	C	dead
Individual	Social	I9	C	dead
Individual	Social	I9	C	dead
Individual	Social	I9	C	alive
Individual	Social	I9	C	alive
Individual	Social	I9	C	alive
Individual	Social	I9	C	alive
Individual	Social	I9	C	alive
Individual	Social	I9	C	alive
Individual	Social	I9	C	alive
Individual	Social	I9	C	alive
Individual	Social	I9	C	alive
Individual	Social	I9	C	alive
Individual	Social	I9	C	alive
Individual	Social	I9	C	alive
Individual	Social	I9	C	alive
Individual	Social	I9	C	alive
Individual	Social	I9	C	alive
Individual	Social	I10	C	dead
Individual	Social	I10	C	dead
Individual	Social	I10	C	dead
Individual	Social	I10	C	alive
Individual	Social	I10	C	alive
Individual	Social	I10	C	alive
Individual	Social	I10	C	alive
Individual	Social	I10	C	alive
Individual	Social	I10	C	alive
Individual	Social	I10	C	alive
Individual	Social	I10	C	alive
Individual	Social	I10	C	alive
Individual	Social	I10	C	alive
Individual	Social	I10	C	alive
Individual	Social	I10	C	alive
Individual	Social	I10	C	alive
Individual	Social	I10	C	alive
Individual	Social	I10	C	alive
Individual	Social	I10	C	alive
Individual	Social	I10	C	alive
Social	Individual	S1	C	dead
Social	Individual	S1	C	dead
Social	Individual	S1	C	dead
Social	Individual	S1	C	dead
Social	Individual	S1	C	alive
Social	Individual	S1	C	alive
Social	Individual	S1	C	alive
Social	Individual	S1	C	alive
Social	Individual	S1	C	alive
Social	Individual	S1	C	alive
Social	Individual	S1	C	alive
Social	Individual	S1	C	alive
Social	Individual	S1	C	alive
Social	Individual	S1	C	alive
Social	Individual	S1	C	alive
Social	Individual	S1	C	alive
Social	Individual	S1	C	alive
Social	Individual	S1	C	alive
Social	Individual	S1	C	alive
Social	Individual	S2	C	dead
Social	Individual	S2	C	dead
Social	Individual	S2	C	dead
Social	Individual	S2	C	dead
Social	Individual	S2	C	dead
Social	Individual	S2	C	dead
Social	Individual	S2	C	alive
Social	Individual	S2	C	alive
Social	Individual	S2	C	alive
Social	Individual	S2	C	alive
Social	Individual	S2	C	alive
Social	Individual	S2	C	alive
Social	Individual	S2	C	alive
Social	Individual	S2	C	alive
Social	Individual	S2	C	alive
Social	Individual	S2	C	alive
Social	Individual	S2	C	alive
Social	Individual	S2	C	alive
Social	Individual	S2	C	alive
Social	Individual	S2	C	alive
Social	Individual	S3	C	dead
Social	Individual	S3	C	dead
Social	Individual	S3	C	dead
Social	Individual	S3	C	alive
Social	Individual	S3	C	alive
Social	Individual	S3	C	alive
Social	Individual	S3	C	alive
Social	Individual	S3	C	alive
Social	Individual	S3	C	alive
Social	Individual	S3	C	alive
Social	Individual	S3	C	alive
Social	Individual	S3	C	alive
Social	Individual	S3	C	alive
Social	Individual	S3	C	alive
Social	Individual	S3	C	alive
Social	Individual	S3	C	alive
Social	Individual	S3	C	alive
Social	Individual	S3	C	alive
Social	Individual	S3	C	alive
Social	Individual	S3	C	alive
Social	Individual	S4	C	dead
Social	Individual	S4	C	dead
Social	Individual	S4	C	dead
Social	Individual	S4	C	dead
Social	Individual	S4	C	dead
Social	Individual	S4	C	alive
Social	Individual	S4	C	alive
Social	Individual	S4	C	alive
Social	Individual	S4	C	alive
Social	Individual	S4	C	alive
Social	Individual	S4	C	alive
Social	Individual	S4	C	alive
Social	Individual	S4	C	alive
Social	Individual	S4	C	alive
Social	Individual	S4	C	alive
Social	Individual	S4	C	alive
Social	Individual	S4	C	alive
Social	Individual	S4	C	alive
Social	Individual	S4	C	alive
Social	Individual	S4	C	alive
Social	Individual	S5	C	dead
Social	Individual	S5	C	dead
Social	Individual	S5	C	dead
Social	Individual	S5	C	dead
Social	Individual	S5	C	dead
Social	Individual	S5	C	dead
Social	Individual	S5	C	dead
Social	Individual	S5	C	dead
Social	Individual	S5	C	dead
Social	Individual	S5	C	dead
Social	Individual	S5	C	alive
Social	Individual	S5	C	alive
Social	Individual	S5	C	alive
Social	Individual	S5	C	alive
Social	Individual	S5	C	alive
Social	Individual	S5	C	alive
Social	Individual	S5	C	alive
Social	Individual	S5	C	alive
Social	Individual	S5	C	alive
Social	Individual	S5	C	alive
Social	Individual	S6	C	dead
Social	Individual	S6	C	dead
Social	Individual	S6	C	dead
Social	Individual	S6	C	dead
Social	Individual	S6	C	dead
Social	Individual	S6	C	dead
Social	Individual	S6	C	dead
Social	Individual	S6	C	dead
Social	Individual	S6	C	alive
Social	Individual	S6	C	alive
Social	Individual	S6	C	alive
Social	Individual	S6	C	alive
Social	Individual	S6	C	alive
Social	Individual	S6	C	alive
Social	Individual	S6	C	alive
Social	Individual	S6	C	alive
Social	Individual	S6	C	alive
Social	Individual	S6	C	alive
Social	Individual	S6	C	alive
Social	Individual	S6	C	alive
Social	Individual	S7	D	dead
Social	Individual	S7	D	dead
Social	Individual	S7	D	dead
Social	Individual	S7	D	dead
Social	Individual	S7	D	alive
Social	Individual	S7	D	alive
Social	Individual	S7	D	alive
Social	Individual	S7	D	alive
Social	Individual	S7	D	alive
Social	Individual	S7	D	alive
Social	Individual	S7	D	alive
Social	Individual	S7	D	alive
Social	Individual	S7	D	alive
Social	Individual	S7	D	alive
Social	Individual	S7	D	alive
Social	Individual	S7	D	alive
Social	Individual	S7	D	alive
Social	Individual	S7	D	alive
Social	Individual	S7	D	alive
Social	Individual	S7	D	alive
Social	Individual	S8	D	dead
Social	Individual	S8	D	dead
Social	Individual	S8	D	dead
Social	Individual	S8	D	dead
Social	Individual	S8	D	dead
Social	Individual	S8	D	dead
Social	Individual	S8	D	dead
Social	Individual	S8	D	dead
Social	Individual	S8	D	dead
Social	Individual	S8	D	dead
Social	Individual	S8	D	alive
Social	Individual	S8	D	alive
Social	Individual	S8	D	alive
Social	Individual	S8	D	alive
Social	Individual	S8	D	alive
Social	Individual	S8	D	alive
Social	Individual	S8	D	alive
Social	Individual	S8	D	alive
Social	Individual	S8	D	alive
Social	Individual	S8	D	alive
Social	Individual	S9	E	dead
Social	Individual	S9	E	dead
Social	Individual	S9	E	dead
Social	Individual	S9	E	dead
Social	Individual	S9	E	dead
Social	Individual	S9	E	dead
Social	Individual	S9	E	dead
Social	Individual	S9	E	alive
Social	Individual	S9	E	alive
Social	Individual	S9	E	alive
Social	Individual	S9	E	alive
Social	Individual	S9	E	alive
Social	Individual	S9	E	alive
Social	Individual	S9	E	alive
Social	Individual	S9	E	alive
Social	Individual	S9	E	alive
Social	Individual	S9	E	alive
Social	Individual	S9	E	alive
Social	Individual	S9	E	alive
Social	Individual	S10	C	dead
Social	Individual	S10	C	dead
Social	Individual	S10	C	dead
Social	Individual	S10	C	alive
Social	Individual	S10	C	alive
Social	Individual	S10	C	alive
Social	Individual	S10	C	alive
Social	Individual	S10	C	alive
Social	Individual	S10	C	alive
Social	Individual	S10	C	alive
Social	Individual	S10	C	alive
Social	Individual	S10	C	alive
Social	Individual	S10	C	alive
Social	Individual	S10	C	alive
Social	Individual	S10	C	alive
Social	Individual	S10	C	alive
Social	Individual	S10	C	alive
Social	Individual	S10	C	alive
Social	Individual	S10	C	alive
Social	Individual	S10	C	alive
Social	Social	S1	C	dead
Social	Social	S1	C	dead
Social	Social	S1	C	dead
Social	Social	S1	C	dead
Social	Social	S1	C	dead
Social	Social	S1	C	alive
Social	Social	S1	C	alive
Social	Social	S1	C	alive
Social	Social	S1	C	alive
Social	Social	S1	C	alive
Social	Social	S1	C	alive
Social	Social	S1	C	alive
Social	Social	S1	C	alive
Social	Social	S1	C	alive
Social	Social	S1	C	alive
Social	Social	S1	C	alive
Social	Social	S1	C	alive
Social	Social	S1	C	alive
Social	Social	S1	C	alive
Social	Social	S1	C	alive
Social	Social	S2	C	dead
Social	Social	S2	C	dead
Social	Social	S2	C	dead
Social	Social	S2	C	alive
Social	Social	S2	C	alive
Social	Social	S2	C	alive
Social	Social	S2	C	alive
Social	Social	S2	C	alive
Social	Social	S2	C	alive
Social	Social	S2	C	alive
Social	Social	S2	C	alive
Social	Social	S2	C	alive
Social	Social	S2	C	alive
Social	Social	S2	C	alive
Social	Social	S2	C	alive
Social	Social	S2	C	alive
Social	Social	S2	C	alive
Social	Social	S2	C	alive
Social	Social	S2	C	alive
Social	Social	S2	C	alive
Social	Social	S3	C	dead
Social	Social	S3	C	dead
Social	Social	S3	C	dead
Social	Social	S3	C	dead
Social	Social	S3	C	dead
Social	Social	S3	C	dead
Social	Social	S3	C	alive
Social	Social	S3	C	alive
Social	Social	S3	C	alive
Social	Social	S3	C	alive
Social	Social	S3	C	alive
Social	Social	S3	C	alive
Social	Social	S3	C	alive
Social	Social	S3	C	alive
Social	Social	S3	C	alive
Social	Social	S3	C	alive
Social	Social	S3	C	alive
Social	Social	S3	C	alive
Social	Social	S3	C	alive
Social	Social	S3	C	alive
Social	Social	S4	C	dead
Social	Social	S4	C	dead
Social	Social	S4	C	dead
Social	Social	S4	C	dead
Social	Social	S4	C	dead
Social	Social	S4	C	alive
Social	Social	S4	C	alive
Social	Social	S4	C	alive
Social	Social	S4	C	alive
Social	Social	S4	C	alive
Social	Social	S4	C	alive
Social	Social	S4	C	alive
Social	Social	S4	C	alive
Social	Social	S4	C	alive
Social	Social	S4	C	alive
Social	Social	S4	C	alive
Social	Social	S4	C	alive
Social	Social	S4	C	alive
Social	Social	S4	C	alive
Social	Social	S4	C	alive
Social	Social	S5	C	dead
Social	Social	S5	C	dead
Social	Social	S5	C	alive
Social	Social	S5	C	alive
Social	Social	S5	C	alive
Social	Social	S5	C	alive
Social	Social	S5	C	alive
Social	Social	S5	C	alive
Social	Social	S5	C	alive
Social	Social	S5	C	alive
Social	Social	S5	C	alive
Social	Social	S5	C	alive
Social	Social	S5	C	alive
Social	Social	S5	C	alive
Social	Social	S5	C	alive
Social	Social	S5	C	alive
Social	Social	S5	C	alive
Social	Social	S5	C	alive
Social	Social	S5	C	alive
Social	Social	S5	C	alive
Social	Social	S6	C	dead
Social	Social	S6	C	dead
Social	Social	S6	C	dead
Social	Social	S6	C	dead
Social	Social	S6	C	dead
Social	Social	S6	C	dead
Social	Social	S6	C	alive
Social	Social	S6	C	alive
Social	Social	S6	C	alive
Social	Social	S6	C	alive
Social	Social	S6	C	alive
Social	Social	S6	C	alive
Social	Social	S6	C	alive
Social	Social	S6	C	alive
Social	Social	S6	C	alive
Social	Social	S6	C	alive
Social	Social	S6	C	alive
Social	Social	S6	C	alive
Social	Social	S6	C	alive
Social	Social	S6	C	alive
Social	Social	S7	D	dead
Social	Social	S7	D	dead
Social	Social	S7	D	dead
Social	Social	S7	D	dead
Social	Social	S7	D	dead
Social	Social	S7	D	dead
Social	Social	S7	D	dead
Social	Social	S7	D	dead
Social	Social	S7	D	dead
Social	Social	S7	D	dead
Social	Social	S7	D	dead
Social	Social	S7	D	dead
Social	Social	S7	D	alive
Social	Social	S7	D	alive
Social	Social	S7	D	alive
Social	Social	S7	D	alive
Social	Social	S7	D	alive
Social	Social	S7	D	alive
Social	Social	S7	D	alive
Social	Social	S7	D	alive
Social	Social	S8	D	dead
Social	Social	S8	D	dead
Social	Social	S8	D	dead
Social	Social	S8	D	dead
Social	Social	S8	D	dead
Social	Social	S8	D	dead
Social	Social	S8	D	dead
Social	Social	S8	D	dead
Social	Social	S8	D	dead
Social	Social	S8	D	alive
Social	Social	S8	D	alive
Social	Social	S8	D	alive
Social	Social	S8	D	alive
Social	Social	S8	D	alive
Social	Social	S8	D	alive
Social	Social	S8	D	alive
Social	Social	S8	D	alive
Social	Social	S8	D	alive
Social	Social	S8	D	alive
Social	Social	S8	D	alive
Social	Social	S9	E	dead
Social	Social	S9	E	dead
Social	Social	S9	E	alive
Social	Social	S9	E	alive
Social	Social	S9	E	alive
Social	Social	S9	E	alive
Social	Social	S9	E	alive
Social	Social	S9	E	alive
Social	Social	S9	E	alive
Social	Social	S9	E	alive
Social	Social	S9	E	alive
Social	Social	S9	E	alive
Social	Social	S9	E	alive
Social	Social	S9	E	alive
Social	Social	S9	E	alive
Social	Social	S9	E	alive
Social	Social	S9	E	alive
Social	Social	S9	E	alive
Social	Social	S9	E	alive
Social	Social	S9	E	alive
Social	Social	S10	C	dead
Social	Social	S10	C	dead
Social	Social	S10	C	dead
Social	Social	S10	C	alive
Social	Social	S10	C	alive
Social	Social	S10	C	alive
Social	Social	S10	C	alive
Social	Social	S10	C	alive
Social	Social	S10	C	alive
Social	Social	S10	C	alive
Social	Social	S10	C	alive
Social	Social	S10	C	alive
Social	Social	S10	C	alive
Social	Social	S10	C	alive
Social	Social	S10	C	alive
Social	Social	S10	C	alive
Social	Social	S10	C	alive
Social	Social	S10	C	alive
Social	Social	S10	C	alive
Social	Social	S10	C	alive

## Sheet: transmission Fig 2b
selection_history	current_host_context	replicate_line	ant_stock_colony	spore_number
Individual	Individual	I1	A	8320000
Individual	Individual	I1	A	11500000
Individual	Individual	I1	A	12100000
Individual	Individual	I1	A	12400000
Individual	Individual	I1	A	17400000
Individual	Individual	I1	A	19000000
Individual	Individual	I1	A	23500000
Individual	Individual	I1	A	71200000
Individual	Individual	I2	B	8270000
Individual	Individual	I2	B	19600000
Individual	Individual	I2	B	21100000
Individual	Individual	I2	B	52800000
Individual	Individual	I3	B	24200000
Individual	Individual	I3	B	27000000
Individual	Individual	I3	B	44000000
Individual	Individual	I3	B	58400000
Individual	Individual	I3	B	78800000
Individual	Individual	I4	B	10400000
Individual	Individual	I4	B	10900000
Individual	Individual	I4	B	11300000
Individual	Individual	I4	B	41100000
Individual	Individual	I5	B	15500000
Individual	Individual	I5	B	16100000
Individual	Individual	I5	B	24900000
Individual	Individual	I5	B	30800000
Individual	Individual	I5	B	35600000
Individual	Individual	I5	B	37800000
Individual	Individual	I5	B	56700000
Individual	Individual	I5	B	64500000
Individual	Individual	I5	B	68000000
Individual	Individual	I6	C	9240000
Individual	Individual	I6	C	11700000
Individual	Individual	I6	C	11800000
Individual	Individual	I6	C	12200000
Individual	Individual	I6	C	14000000
Individual	Individual	I6	C	15400000
Individual	Individual	I6	C	41800000
Individual	Individual	I7	D	10300000
Individual	Individual	I7	D	12100000
Individual	Individual	I7	D	13200000
Individual	Individual	I7	D	15100000
Individual	Individual	I7	D	15500000
Individual	Individual	I7	D	17600000
Individual	Individual	I7	D	18100000
Individual	Individual	I7	D	27600000
Individual	Individual	I7	D	57100000
Individual	Individual	I8	C	7000000
Individual	Individual	I8	C	11800000
Individual	Individual	I8	C	14500000
Individual	Individual	I8	C	15900000
Individual	Individual	I8	C	18000000
Individual	Individual	I8	C	31500000
Individual	Individual	I8	C	37100000
Individual	Individual	I9	C	2870000
Individual	Individual	I9	C	11400000
Individual	Individual	I9	C	15700000
Individual	Individual	I9	C	18900000
Individual	Individual	I9	C	23000000
Individual	Individual	I9	C	24800000
Individual	Individual	I9	C	25200000
Individual	Individual	I9	C	32500000
Individual	Individual	I9	C	33700000
Individual	Individual	I9	C	71600000
Individual	Individual	I10	C	18200000
Individual	Individual	I10	C	18200000
Individual	Individual	I10	C	21600000
Individual	Individual	I10	C	23100000
Individual	Individual	I10	C	31400000
Individual	Individual	I10	C	34600000
Individual	Individual	I10	C	55700000
Individual	Individual	I10	C	71900000
Individual	Individual	I10	C	108000000
Individual	Social	I1	A	12600000
Individual	Social	I1	A	12900000
Individual	Social	I1	A	18300000
Individual	Social	I1	A	21700000
Individual	Social	I1	A	22500000
Individual	Social	I1	A	29300000
Individual	Social	I1	A	42300000
Individual	Social	I2	B	10400000
Individual	Social	I2	B	27700000
Individual	Social	I3	B	3970000
Individual	Social	I3	B	17000000
Individual	Social	I3	B	18800000
Individual	Social	I3	B	28300000
Individual	Social	I4	B	17800000
Individual	Social	I5	B	1550000
Individual	Social	I5	B	2140000
Individual	Social	I5	B	2620000
Individual	Social	I6	C	4520000
Individual	Social	I6	C	7940000
Individual	Social	I6	C	11000000
Individual	Social	I6	C	11200000
Individual	Social	I6	C	11900000
Individual	Social	I6	C	15200000
Individual	Social	I6	C	16200000
Individual	Social	I6	C	17600000
Individual	Social	I6	C	27400000
Individual	Social	I6	C	44600000
Individual	Social	I7	D	7620000
Individual	Social	I7	D	26100000
Individual	Social	I7	D	27500000
Individual	Social	I7	D	47200000
Individual	Social	I7	D	60200000
Individual	Social	I8	C	13700000
Individual	Social	I8	C	15300000
Individual	Social	I8	C	18600000
Individual	Social	I8	C	25400000
Individual	Social	I9	C	10400000
Individual	Social	I9	C	18000000
Individual	Social	I9	C	28100000
Individual	Social	I9	C	29600000
Individual	Social	I10	C	26900000
Individual	Social	I10	C	78500000
Social	Individual	S1	C	40800000
Social	Individual	S1	C	52100000
Social	Individual	S1	C	53300000
Social	Individual	S1	C	63400000
Social	Individual	S1	C	169000000
Social	Individual	S2	C	46400000
Social	Individual	S2	C	55100000
Social	Individual	S2	C	55600000
Social	Individual	S2	C	58600000
Social	Individual	S2	C	62900000
Social	Individual	S2	C	128000000
Social	Individual	S3	C	25600000
Social	Individual	S3	C	60000000
Social	Individual	S4	C	27700000
Social	Individual	S4	C	34300000
Social	Individual	S4	C	37600000
Social	Individual	S4	C	38300000
Social	Individual	S4	C	118000000
Social	Individual	S5	C	16000000
Social	Individual	S5	C	43700000
Social	Individual	S5	C	44100000
Social	Individual	S5	C	51400000
Social	Individual	S5	C	66300000
Social	Individual	S5	C	76600000
Social	Individual	S5	C	78400000
Social	Individual	S5	C	79600000
Social	Individual	S5	C	165000000
Social	Individual	S5	C	185000000
Social	Individual	S6	C	3530000
Social	Individual	S6	C	35200000
Social	Individual	S6	C	47600000
Social	Individual	S6	C	62200000
Social	Individual	S6	C	66700000
Social	Individual	S6	C	72000000
Social	Individual	S6	C	76200000
Social	Individual	S6	C	129000000
Social	Individual	S7	D	13600000
Social	Individual	S7	D	39300000
Social	Individual	S7	D	51700000
Social	Individual	S7	D	80100000
Social	Individual	S8	D	12200000
Social	Individual	S8	D	14500000
Social	Individual	S8	D	16700000
Social	Individual	S8	D	21300000
Social	Individual	S8	D	22200000
Social	Individual	S8	D	25300000
Social	Individual	S8	D	31200000
Social	Individual	S8	D	32100000
Social	Individual	S8	D	58300000
Social	Individual	S8	D	63200000
Social	Individual	S9	E	3350000
Social	Individual	S9	E	18600000
Social	Individual	S9	E	23000000
Social	Individual	S9	E	25500000
Social	Individual	S9	E	29200000
Social	Individual	S9	E	34100000
Social	Individual	S9	E	39900000
Social	Individual	S10	C	13700000
Social	Social	S1	C	13600000
Social	Social	S1	C	28500000
Social	Social	S1	C	36800000
Social	Social	S2	C	185000000
Social	Social	S2	C	195000000
Social	Social	S3	C	31200000
Social	Social	S3	C	39600000
Social	Social	S3	C	60800000
Social	Social	S3	C	99200000
Social	Social	S3	C	111000000
Social	Social	S4	C	43100000
Social	Social	S4	C	50900000
Social	Social	S4	C	57900000
Social	Social	S4	C	84000000
Social	Social	S4	C	95000000
Social	Social	S5	C	24400000
Social	Social	S5	C	75100000
Social	Social	S6	C	39600000
Social	Social	S6	C	52600000
Social	Social	S6	C	70000000
Social	Social	S6	C	144000000
Social	Social	S6	C	177000000
Social	Social	S7	D	14100000
Social	Social	S7	D	16500000
Social	Social	S7	D	18900000
Social	Social	S7	D	19000000
Social	Social	S7	D	34300000
Social	Social	S7	D	78900000
Social	Social	S7	D	83000000
Social	Social	S7	D	92900000
Social	Social	S8	D	14700000
Social	Social	S8	D	28200000
Social	Social	S8	D	29400000
Social	Social	S8	D	29600000
Social	Social	S8	D	31100000
Social	Social	S8	D	42500000
Social	Social	S8	D	48900000
Social	Social	S8	D	68200000
Social	Social	S9	E	19700000
Social	Social	S9	E	25800000
Social	Social	S10	C	13300000
Social	Social	S10	C	54500000
Social	Social	S10	C	54500000

## Sheet: allogrooming Fig 3a
selection_history	replicate_line	allogrooming_events
Individual	I1	31
Individual	I1	1
Individual	I1	12
Individual	I2	20
Individual	I2	28
Individual	I2	9
Individual	I3	1
Individual	I3	17
Individual	I3	25
Individual	I4	22
Individual	I4	15
Individual	I4	13
Individual	I5	0
Individual	I5	20
Individual	I5	39
Individual	I6	19
Individual	I6	4
Individual	I6	38
Individual	I7	11
Individual	I7	2
Individual	I7	1
Individual	I8	12
Individual	I8	14
Individual	I8	22
Individual	I9	14
Individual	I9	7
Individual	I9	15
Individual	I10	3
Individual	I10	3
Individual	I10	26
Social	S1	8
Social	S1	0
Social	S1	6
Social	S2	0
Social	S2	9
Social	S2	5
Social	S3	6
Social	S3	6
Social	S3	10
Social	S4	25
Social	S4	0
Social	S4	0
Social	S5	0
Social	S5	15
Social	S5	12
Social	S6	13
Social	S6	14
Social	S6	11
Social	S7	0
Social	S7	0
Social	S7	0
Social	S8	6
Social	S8	21
Social	S8	0
Social	S9	15
Social	S9	0
Social	S9	4
Social	S10	0
Social	S10	15
Social	S10	10

## Sheet: chemistry Figs 3b,ED Fig 1
selection_history	replicate_line	comp_1	comp_2	comp_3	comp_4	comp_5	comp_6	comp_7	comp_8	comp_9	comp_10	comp_11	comp_12	comp_13	comp_14	comp_15	comp_16	comp_17	comp_18	comp_19	comp_20	comp_21	comp_22	comp_23	comp_24	comp_25	comp_26	comp_27	comp_28	comp_29	comp_30	comp_31	comp_32	comp_33	comp_34	comp_35	comp_36	comp_37	comp_38	comp_39	comp_40
Individual	I1	0.0134997	0.0253943	0.00440682	0.00322529	0.159359	0.0972196	0.0196131	0.100722	0.231065	0.0713392	0.0114014	0.0373756	0.409946	0.0920369	0.0117669	0.0158925	0.179243	6.35442	0.0976285	0.0304566	0.0227559	0.227547	0.10374	0.012273	0.02073	0.0710223	0.00068171	0	0.00534753	1.34209	0	0.2371	0	0.00297517	0.00635656	0.0684943	0.00259331	0.00733122	0.0119064	0.00355732
Individual	I2	4.81226	4.03321	0.0094182	0.0111822	0.687475	0.215257	0.03865	0.250831	0.331553	0.103502	0.00799638	0.0182218	0.641663	0.174437	0.0143583	0.0148321	0.203228	7.22007	0.204707	0.0442705	0.0444986	0.0402994	0.040091	0.0183648	0.152549	0.13247	0	0	0.0088107	0.887416	0	0.181352	0	0	0	0.0271575	0	0.00149117	0.00250395	0
Individual	I3	0	0	0.00368195	0.00276304	0.132443	0	0.0156358	0.045738	0.0301678	0.0242056	0.0226263	0.0710991	0.496399	0.132852	0.0169363	0.00850355	0.143858	13.9235	0.0564039	0.0281543	0.0156949	0.050608	0.036538	0.00901376	0.0190395	0.0515475	0	0	0	0.578974	0	0.103169	0	0	0	0.0212303	0	0	0	0
Individual	I4	0	0	0.00204051	0.00208034	0.0666943	0	0	0.0344382	0.00326218	0.0128174	0.0247922	0.0961836	0.187595	0.0395843	0.0183059	0.0142365	0.473855	13.9326	0.0228373	0.0640496	0.0296977	0.260787	0.0608048	0.00778384	0.00370538	0.040154	0.0496054	0	0.0201893	0.783148	0	0.0669743	0	0.00551035	0.00911198	0.0757212	0.0218522	0.0320654	0.0947656	0.00609171
Individual	I5	0.155044	0.503879	0.00798134	0.00548564	0.273148	0	0	0.225663	0.0784361	0.104733	0.0397294	0.114158	0.388941	0.129103	0.0211695	0	0.0589437	4.7669	0.0204096	0.0399418	0.0305327	1.27973	0.366029	0.0179646	0.0494083	0.0343388	0.124536	0	0.0359833	2.77467	0	0.233757	0	0.0315757	0.0261045	0.318127	0.147035	0.123088	0.478254	0.0377242
Individual	I6	0.0235269	0.0204973	0.00352868	0.00232104	0.126344	0.00104466	0.00776805	0.0591774	0.0328736	0.0269419	0.0275765	0.0753825	0.236877	0.0658534	0.0164796	0	0.0513636	6.76726	0.0233679	0.0142544	0.00665409	0.102667	0.0516347	0.00610631	0.0341818	0.0204941	0.0183737	0	0.0114856	0.565348	0	0.0855115	0	0.0058471	0	0.0320499	0.00682282	0.00504611	0.0365736	0
Individual	I7	0	0	0.00400755	0.00293638	0.120749	0	0.00964545	0.0318426	0.00211335	0.010509	0.0142091	0.0518577	0.319378	0.0663223	0.0113675	0.00833897	0.125764	6.277	0.0386645	0.0227927	0.0148518	0.0661307	0.0366777	0.00516964	0.0137095	0.038112	0	0	0.00301756	0.628717	0	0.119803	0	0.00100204	0	0.0292929	0	0.00187175	0.00378951	0
Individual	I8	6.11597	4.40939	0.00636989	0.00629913	0.387952	0.0801869	0.0502721	0.212412	0.318473	0.0914679	0.0266889	0.0849231	1.97828	0.468608	0.0220378	0.0209284	0.27632	11.8915	0.212058	0.0536276	0.0552084	0.0917826	0.0766568	0.020059	0.182286	0.230827	0	0	0.00999133	1.32347	0	0.255305	0	0	0	0.0468916	0.000525448	0.00254146	0.0063037	0
Individual	I9	0	0	0	0	0.0864523	0	0.00671892	0.0280313	0	0.022149	0.0173568	0.0770001	0.393576	0.105342	0.0137772	0.00203149	0.0751908	14.4365	0.0237297	0.0143764	0.0120609	0.0783267	0.0402177	0.00370899	0.0065264	0.047574	0	0	0	0.751359	0	0.107993	0	0	0	0.0325131	0	0.00154659	0	0
Individual	I10	0.00140354	0.00463521	0.00791797	0.00552203	0.188735	0.000718309	0	0.0676226	0.0371317	0.0614174	0.0301626	0.107111	1.12079	0.263376	0.0185498	0.00660009	0.15619	8.44214	0.0739999	0.0452501	0.029064	0.822933	0.348591	0.00984428	0.0120672	0.220042	0.00732241	0	0.00798803	3.36305	0	0.463059	0	0.00703679	0.015793	0.275664	0.0203135	0.0342541	0.0426197	0.0116494
Social	S1	0.00209072	0	0.00494967	0.00278156	0.155358	0.0087823	0	0.0442642	0.0381871	0.0344787	0.0370861	0.107191	0.675374	0.165318	0.0237971	0.00880778	0.121412	11.3536	0.0612303	0.040841	0.0291269	0.437271	0.171851	0.00801132	0.00419435	0.100327	0	0	0.00776267	2.53447	0	0.239114	0	0.00253251	0.00738619	0.109445	0.00478937	0.0106603	0.0180447	0.00478588
Social	S2	0	0	0	0	0.00412516	0	0	0	0	0.0158294	0	0.0143219	0.133575	0.0226063	0	0	0.00806694	0.666669	0	0	0	0.241659	0.0734542	0	0	0.0334809	0	0	0	0.607815	0	0.0516537	0	0	0.00138536	0.0585656	0.00468995	0.00721608	0.00236397	0.00128657
Social	S3	0	0	0.0059599	0.00379441	0.137461	0.000823099	0	0.0604814	0.0276597	0.0453624	0.0192813	0.0654691	0.866793	0.213669	0.0111912	0.0035823	0.0901989	4.72158	0.0582426	0.0340446	0.0200891	0.658957	0.284334	0.00785548	0.00661041	0.187575	0.00594588	0	0.00629145	2.49956	0	0.344086	0	0.00551817	0.0117461	0.206214	0.0147305	0.0238197	0.0324064	0.0082884
Social	S4	0	0	0	0	0.0259119	0	0	0.00595972	0	0.00935591	0	0.00486099	0.0587264	0.0133473	0	0	0	0.184698	0	0	0	0.0154481	0	0	0	0.00554044	0	0	0	0.0502097	0	0.00502296	0	0	0	0.00662639	0	0	0	0
Social	S5	0	0	0.00427188	0.00224183	0.107848	0	0	0.0356939	0.00473202	0.0548073	0.0198984	0.0716185	0.196383	0.0418659	0.0126195	0.000921887	0.0633699	5.44429	0.02221	0.0568988	0.0202003	0	0	0.00415562	0	0.0381483	0	0.488034	0.00840391	0	0.125228	0	0.401563	0	0	0	0	0	0	0
Social	S6	0	0	0.00619724	0.00394291	0.142233	0	0	0.035761	0.00431704	0.141872	0.0384287	0.123213	0.316785	0.0860528	0.0216491	0	0.0868202	5.0215	0.015329	0.0645165	0.0527888	0.78561	0.19536	0.00999359	0.0162713	0.0259826	0.0615582	0	0.0282629	1.22455	0	0.0938994	0	0.0221675	0.0172179	0.18481	0.122096	0.0940344	0.272126	0.0254614
Social	S7	0.100645	0.146583	0.00463168	0	0.215953	0	0	0.0652062	0	0.0612955	0.0303169	0.117229	0.27523	0.0722379	0.0188628	0	0.0298249	7.09453	0.00502193	0.0156674	0.00881175	0.428514	0.138222	0.011689	0.0583089	0.0217466	0.0290488	0	0.0110577	1.12795	0	0.112736	0	0.013961	0.0046932	0.0697374	0.0299839	0.0266887	0.117693	0.00225594
Social	S8	0.0874587	0.224862	0.00715215	0.00478252	0.288303	0.290979	0	0.114512	0.740176	0.137816	0.00323427	0.00935626	0.579047	0.171377	0.0081592	0.00297721	0.0484628	3.04263	0.0527244	0.0227657	0.0246614	1.2211	0.589983	0.0122412	0.010373	0.151452	0.00956897	0.0184318	0.00882656	3.89362	0	0.675898	0.0227772	0.0133932	0.023679	0.481214	0.0449537	0.0577229	0.0641512	0.0269027
Social	S9	0	0	0.00519171	0.00358997	0.11994	0	0	0.0372827	0.0029183	0.0293597	0.0460918	0.145279	0.276615	0.0632844	0.0226914	0	0.0460683	4.50589	0.0126466	0.0324455	0.0194289	0.210978	0.0586641	0.0028081	0.00280184	0.0298373	0.014218	0.281765	0.00774629	0.330719	0.0579398	0.022298	0.214529	0.00515199	0.00431898	0.0410008	0.025876	0.0198022	0.0640603	0.00436488
Social	S10	0.00966601	0.0210193	0.00686165	0.0038222	0.235642	0	0	0.0845579	0.0428225	0.0446068	0.0198911	0.0916566	0.630495	0.169257	0.0162095	0.00194364	0.0466378	10.7943	0.0153343	0.0200332	0.010859	0.605988	0.288264	0.0100071	0.0161766	0.113837	0.00373645	0	0	3.1036	0	0.380099	0	0.00413961	0.00801616	0.145003	0.00944319	0.0155542	0.022845	0.00442886

## Sheet: ergosterol Fig 3c
treatment	allogrooming_events
sham	13
sham	0
sham	0
sham	7
sham	0
sham	0
sham	2
sham	12
sham	2
sham	3
sham	18
sham	3
sham	2
sham	0
sham	2
sham	2
sham	4
sham	2
sham	1
sham	3
sham	2
sham	5
sham	0
ergosterol	3
ergosterol	3
ergosterol	6
ergosterol	6
ergosterol	18
ergosterol	37
ergosterol	15
ergosterol	0
ergosterol	3
ergosterol	4
ergosterol	12
ergosterol	20
ergosterol	1
ergosterol	18
ergosterol	19
ergosterol	5
ergosterol	0
ergosterol	0
ergosterol	28
ergosterol	0
ergosterol	13
ergosterol	2

## Sheet: cholesterol Fig 3d
treatment	allogrooming_events
sham	11
sham	31
sham	6
sham	32
sham	29
sham	19
sham	18
sham	1
sham	35
sham	13
sham	25
sham	3
sham	46
sham	17
sham	7
sham	13
sham	9
sham	17
sham	17
sham	17
sham	2
sham	21
sham	14
sham	28
cholesterol	16
cholesterol	13
cholesterol	12
cholesterol	3
cholesterol	2
cholesterol	4
cholesterol	42
cholesterol	6
cholesterol	8
cholesterol	16
cholesterol	12
cholesterol	2
cholesterol	4
cholesterol	15
cholesterol	32
cholesterol	11
cholesterol	6
cholesterol	26
cholesterol	3
cholesterol	43
cholesterol	34
cholesterol	16
cholesterol	8
